# Supplementary material for: An approach based on the total‐species accumulation curve and higher taxon richness to estimate realistic upper limits in regional species richness
Source: Ecol Evol. 2017 Nov 29;8(1):405–15. doi: 10.1002/ece3.3570 (PMC5756853; doi:10.1002/ece3.3570)
Supplement: Supplementary file 14 [file ECE3-8-405-s014.xls]

## Sheet: Foglio1
Species	Subarea 1		Subarea 2		Subarea 3		Subarea 4		Subarea 5	Subarea 6	Subarea 7
	Rocky reefs	Posidonia oceanica beds	Rocky reefs	Posidonia oceanica beds	Rocky reefs	Posidonia oceanica beds	Rocky reefs	Posidonia oceanica beds	Coralligenous outcrops	Coralligenous outcrops	Coralligenous outcrops
Abra alba (W. Wood, 1802)					x	x	x	x			x
Acanthochitona crinita (Pennant, 1977)		x		x		x		x	x
Acanthochitona fascicularis (Linnaeus, 1767)		x		x		x	x	x	x	x	x
Alvania cancellata (Da Costa, 1778)	x						x		x
Alvania carinata (Da Costa, 1778)							x
Alvania cimex (Linnaeus,1758)	x				x	x	x	x			x
Alvania discors (Allan, 1818)	x		x		x		x		x	x
Alvania geryonia (Nardo, 1847)							x			x
Alvania hirta (Monterosato, 1884)							x		x	x
Alvania lineata (Risso, 1826)									x		x
Alvania mamillata (Risso, 1826)	x	x	x	x	x	x	x	x	x	x	x
Alvania pagodula (Bucquoy, Dautzenberg & Dollfus,1884)	x		x		x	x	x	x		x
Alvania scabra (Philippi, 1844)										x	x
Alvania settepassii (Amati & Nofroni, 1985)									x	x	x
Alvania subcrenulata (Bucquoy, Dautzenberg & Dollfus, 1884)	x			x
Anomia ephippium (Linnaeus, 1758)	x			x				x		x	x
Antalis vulgaris (Da Costa, 1778)					x
Arca noae (Linnaeus, 1758)		x		x	x	x		x	x	x	x
Arcopagia balaustina (Linnaeus, 1758)							x		x
Ascobulla fragilis (Jeffreys, 1856)	x	x	x	x		x		x	x	x
Atys jeffreysi (Weinkauff, 1866)				x		x
Austronucula perminima (Monterosato, 1875) [ex Nucula recondita (Gofas & Salas, 1996)]										x	x
Barbatia barbata (Linnaeus,1758)				x				x	x		x
Berthella plumula (Montagu, 1803)									x		x
Bittium latreilli (Payraudeau, 1826)	x	x	x	x	x	x	x	x	x	x	x
Bittium reticulatum (Da Costa, 1778)	x	x	x	x	x	x	x	x	x	x	x
Bittium submamillatum (De Rayneval & Ponzi, 1854) [ex Cerithidium submamillatum]							x
Bornia sebetia (Costa O.G., 1829)					x
Bryopa aperta (= Hiatella sp.) (G.B. Sowerby I, 1823) [exClavagella aperta]				x					x	x	x
Bulla striata (Bruguière, 1792)	x	x
Caecum clarkii (Carpenter, 1858)			x
Caecum glabrum (Montagu, G., 1803)					x
Calliostoma laugieri (Payraudeau,1826)	x		x		x	x	x	x
Calliostoma zyzyphinum (Linnaeus, 1758)									x
Callochiton septemvalvis (Montagu, 1803) [ex Callochiton euplaeae (Costa O.G., 1829)]		x		x		x		x	x	x	x
Cardita calyculata (Linnaeus,1758)		x	x	x	x	x				x
Cardites antiquatus (Linnaeus,1758) [ex Venericardia antiquata]	x		x	x	x	x	x			x
Cerithiopsis buzzurroi (Cecalupo & Robba, 2010) [ex Nanopsis buzzurroi]					x						x
Cerithiopsis ladae (Prkic & Buzzurro, 2007)			x
Cerithiopsis minima (Brusina, 1865)	x	x	x		x				x	x	x
Cerithiopsis nana (Jeffreys, 1867) [ex Nanopsis nana]							x		x
Cerithiopsis tubercularis (Montagu, 1803)	x	x			x		x		x	x
Cerithium renovatum (Monterosato, 1884)			x					x
Cerithium repandum (Monterosato, 1878)					x	x		x		x
Cerithium vulgatum (Bruguière, 1792)	x		x		x		x	x		x
Chama gryphoides (Linnaeus, 1758)	x	x	x	x		x	x	x		x	x
Chamelea gallina (Linnaeus, 1758)							x
Chiton (Rhyssoplax) olivaceus (Spengler, 1797)			x		x	x	x	x		x	x
Chrysallida excavata (Philippi, 1836) [ex Folinella excavata]	x				x		x		x
Clanculus corallinus (Gmelin, 1791)					x
Clanculus cruciatus (Linnaeus, 1758)	x	x		x		x	x	x	x	x	x
Clanculus jussieui (Payraudeau,1826)	x		x		x	x	x			x
Clathromangelia granum (Philippi, 1844)										x
Columbella rustica (Linnaeus, 1758)		x	x	x	x	x	x	x	x	x	x
Conus ventricosus (Gmelin, 1791) [ex Conus mediterraneus (Hwass in Bruguière, 1792)]		x		x	x	x			x	x
Corbula gibba (Olivi, 1792)	x				x		x
Crenella arenaria (Monterosato, 1875 ex H. Martin, ms)							x
Crenella pellucida (Jeffreys, 1850)											x
Crepidula moulinsii (Michaud, 1829)			x		x	x	x	x			x
Crisilla semistriata (Montagu, 1808)	x					x			x	x	x
Ctena decussata (Costa O.G.,1829)	x		x						x
Cumia reticulata (Blainville, 1829) [ex Colubraria reticulata]											x
Dendrodoris limbata (Cuvier, 1804)							x
Diodora gibberula (Lamarck, 1822)		x		x	x	x		x
Diplodonta trigona (Scacchi, 1835) [ex Diplodonta apicalis (Philippi,1836)]	x	x
Dizoniopsis coppolae (Aradas, 1870)	x								x
DORIDIDAE spp.					x		x		x	x
Elysia viridis (Montagu, 1804)								x
Emarginula huzardii (Payraudeau, 1826)									x	x	x
Emarginula octaviana (Coen, 1939)									x	x	x
Enginella leucozona (Philippi, 1843) [ex Engina leucozona]									x		x
Eubranchus sp. (Forbes, 1838)										x
Eulima glabra (Da Costa, 1778)	x
Eulimella acicula (Philippi, 1836)						x	x
Euthria cornea (Linnaeus, 1758) [ex Buccinulum corneum]		x	x		x			x	x	x	x
Felimare gasconi (Ortea, 1996) [ex Hypselodoris gasconi]							x
Flexopecten hyalinus (Poli, 1795) [ex Chlamys hyalina]	x
Fusinus syracusanus (Linnaeus, 1758)					x		x
Galeomma turtoni (Anonymous, 1825)		x		x		x		x		x	x
Gari fervensis (Gmelin, 1791)	x				x
Gibberula miliaria (Linnaeus, 1758)	x	x	x	x	x	x	x		x
Gibberula philippi (Monterosato, 1878)	x
Gibbula adansoni (Payraudeau, 1826)	x		x		x	x
Gibbula adriatica (Philippi, 1844)						x
Gibbula ardens (Von Salis, 1793)	x				x			x
Gibbula turbinoides (Deshayes, 1835)	x		x	x	x	x		x
Gibbula umbilicaris (Linnaeus, 1758)	x				x	x	x	x
Glans trapezia (Linnaeus,1758)	x		x	x	x	x	x	x	x	x	x
Gouldia minima (Montagu, 1803)	x		x		x		x	x			x
Haedropleura septangularis (Montagu, 1803)					x		x			x
Haliotis mykonosensis (Owen, Hanavan & Hall, 2001)							x
Haliotis tuberculata (Linnaeus, 1758) [ex Haliotis tuberculata tuberculata]	x			x					x	x	x
Haminoea hydatis (Linnaeus, 1758)		x	x		x	x	x	x	x
Hemilepton nitidum (Turton, 1822)			x
Hexaplex trunculus (Linnaeus, 1758)	x	x	x	x	x	x	x	x
Hiatella arctica (Linnaeus, 1767)	x	x		x	x	x	x	x	x	x	x
Homalopoma sanguineum (Linnaeus, 1758)										x	x
Irus irus (Linneus, 1758)		x		x		x
Ischnochiton (Ischnochiton) rissoi (Payraudeau, 1826)			x		x	x			x
Jujubinus exasperatus (Pennant, 1777)	x		x		x		x	x	x	x	x
Jujubinus striatus (Linnaeus, 1758) [ex Jujubinus striatus striatus]	x	x	x		x	x	x			x	x
Jujubinus striatus fraterculus (Monterosato, 1879)		x	x		x	x		x	x		x
Kellia suborbicularis (Montagu,1803)									x	x	x
Kurtiella bidentata (Montagu,1803) [ex Mysella bidentata]			x				x	x
Lajonkairia lajonkairii (Payraudeau, 1826) [ex Petricola lajonkairii]	x			x		x	x			x
Lepidopleurus cajetanus (Poli, 1791)										x
Leptochiton cimicoides (Monterosato, 1879)			x		x				x	x	x
Lima lima (Linneaus,1758)								x	x	x	x
Limaria hians (Gmelin, 1791) [ex Lima hians]	x		x					x	x	x	x
Lithophaga lithophaga (Linnaeus, 1758)		x		x		x		x	x	x	x
Loripes lucinalis (Lamarck,1818)			x		x		x	x
Loripinus fragilis (Philippi, 1836) [ex Anodontia fragilis]							x
Lucinella divaricata (Linnaeus,1758)	x		x		x		x
Mangelia costulata (Risso, 1826)	x				x
Mangelia taeniata (Deshayes, 1835)						x	x
Mangelia unifasciata (Deshayes, 1835)							x	x
Mangelia vauquelini (Payraudeau, 1826)	x		x			x	x	x		x	x
Manupecten pesfelis (Linnaeus, 1758)										x
Manzonia crassa (Kanmacher, 1798)					x	x	x		x	x
Marshallora adversa (Montagu, 1803)							x		x	x
Megastomia conoidea (Brocchi,1814)	x		x		x		x
Melanella boscii (Payraudeau, 1827)	x		x		x		x
Melanella sinuosa (Scacchi, 1836)					x
Metaxia metaxa (Delle Chiaje, 1828)											x
Mimachlamys varia (Linnaeus, 1758) [ex Chlamys varia]									x	x
Mitra cornea (Lamarck, 1811)	x
Mitra cornicula (Linnaeus, 1758)				x	x			x	x	x
Mitromorpha olivoidea (Cantraine, 1835) [ex Mitrolumna olivoidea]										x
Modiolula phaseolina (Philippi,1844)										x
Modiolus barbatus (Linnaeus, 1758)	x		x	x		x	x	x	x	x	x
Moerella donacina (Linnaeus, 1767) [ex Tellina donacina]	x						x	x
Moerella pygmaea (Lovén, 1846) [ex Tellina pygmaea]	x
Monophorus thiriotae (Bouchet, 1985)									x	x
Muricopsis cristata (Brocchi, 1814) [ex Muricopsis inermis]		x	x	x	x	x		x	x	x	x
Musculus costulatus (Risso, 1826)	x	x	x	x	x	x	x		x	x	x
Musculus subpictus (Cantraine, 1835) [ex Modiolarca subpicta]	x	x	x	x	x	x	x	x	x	x	x
Mytilus galloprovincialis (Lamarck, 1819)	x	x		x			x		x	x
Nassarius cuvierii (Payraudeau, 1826)	x		x		x	x	x	x
Nassarius incrassatus (Strom, 1768)	x	x	x		x		x	x	x	x	x
Nassarius pygmaeus (Lamarck, 1822)							x	x
Nassarius unifasciatus (Kiener, L.C., 1835)	x
Nodulus contortus (Jeffreys, 1856)	x				x
Notocochlis dillwynii (Payraudeau, 1826) [ex Natica dillwynii]			x
Nucula hanleyi (Winckworth, 1931)			x		x		x	x
Obtusella intersecta (Wood, 1857)	x
Ocinebrina aciculata (Lamarck, 1822)									x		x
Ocinebrina edwardsii (Payraudeau, 1826)	x			x					x
Odostomella doliolum (Philippi, 1844)		x							x
Odostomia eulimoides Hanley, 1844						x
Odostomia fusulus (Monterosato, 1878)							x
Odostomia lukisii (Jeffreys, 1859)			x
Odostomia turrita (Hanley, 1844)	x						x		x
Odostomia wareni (Schander, 1994)							x
Papillicardium papillosum (Poli, 1795) [ex Plagiocardium papillosum]	x	x	x		x					x
Parthenina emaciata (Brusina, 1866) [ex Chrysallida emaciata]			x		x
Parthenina indistincta (Montagu,1808) [ex Chrysallida indistincta]					x
Parthenina interstincta (Adams J., 1797) [ex Chrysallida interstincta]							x
Parthenina terebellum (Philippi, 1844) [ex Chrysallida terebellum]							x		x	x
Parvicardium exiguum (Gmelin, 1791)	x						x
Parvicardium pinnulatum (Conrad, 1831)											x
Parvicardium scabrum (Philippi, 1844)		x								x
Parvicardium scriptum (Bucquoy, Dautzenberg & Dollfus,1892)	x	x	x	x	x	x	x		x
Parvioris ibizenca (Nordsieck, 1968)			x				x			x
Pathenina incerta (Milaschewitsch, 1916) [ex Chrysallida incerta]		x
Petalifera petalifera (Rang, 1828)		x		x	x
Petricola lithophaga (Retzius, 1786)		x		x		x		x			x
Polititapes aureus (Gmelin, 1791) [ex Paphia aurea - Venerupsis aurea]	x		x		x		x
Pollia dorbignyi (Payraudeau, 1826)									x		x
Pseudochama gryphina (Lamarck,1819)		x				x					x
Pusillina inconspicua (Alder,1844)	x					x	x			x
Pusillina marginata (Michaud, 1832)		x	x
Pusillina philippi (Aradas & Maggiore, 1844)	x	x	x	x	x	x	x	x	x	x	x
Pusillina radiata (Philippi, 1836)	x		x		x		x
Raphitoma horrida (Monterosato, 1884)					x
Raphitoma laviae (Philippi, 1844)	x				x			x	x	x	x
Raphitoma linearis (Montagu, 1803)	x									x	x
Raphitoma lineolata (Bucquoy, Dautzenberg & Dollfus, 1883)							x
Raphitoma philberti (Michaud, 1829)							x
Raphitoma pupoides (Monterosato, 1884)											x
Raphitoma purpurea (Montagu, 1803)					x		x
Retusa laevisculpta [ex Cylichnina laevisculpta (Granata-Grillo, 1877)]					x
Retusa truncatula (Bruguière, 1792)								x
Rissoa auriscalpium (Linnaeus, 1758)	x		x				x
Rissoa rodhensis (Verduin, 1985)					x		x
Rissoa similis (Scacchi, 1836)		x		x		x
Rissoa ventricosa (Desmarest, 1814)			x
Rissoa violacea (Desmarest, 1814)	x	x			x	x	x
Rissoella inflata (Locard, 1892)											x
Rissoina bruguieri (Payraudeau, 1826)	x				x		x		x	x	x
Rocellaria dubia (Pennant, 1777) [ex Gastrochaena dubia]	x	x		x		x	x	x	x	x	x
Runcina sp.						x
Scissurella costata (D'Orbigny, 1824)											x
Sepiola sp.										x
Similiphora similior (Bouchet & Guillemot, 1978)							x			x	x
Smaragdia viridis (Linnaeus, 1758)			x				x
Spisula subtruncata (Da Costa, 1778)							x
Spondylus gaederopus (juv) (Linnaeus, 1758)									x
Striarca lactea (Linnaeus,1758)	x	x	x	x	x	x	x	x	x	x	x
Talochlamys multistriata (Poli, 1795) [ex Chlamys multistriata]									x
Thracia distorta (Montagu, 1803)									x	x
Thracia phaseolina (Poli, 1791) [ex Thracia papyracea]									x
Thylaeodus semisurrectus (Bivona, 1832) [ex Vermetus semisurrectus]		x
Tomura depressa (Granata-Grillo, 1877)							x
Tricolia pullus (Linnaeus, 1758) [ex Tricolia pullus pullus]	x		x		x	x	x			x
Tricolia speciosa (Muhlfeld, 1824)	x		x		x		x
Tricolia tenuis (Michaud, 1829)					x	x	x
Tritonia manicata (Deshayes, 1853)									x
Turbonilla acutissima (Monterosato, 1884)							x
Turbonilla hamata (Nordsieck, 1972)					x
Turbonilla pusilla (Philippi, 1844)						x	x	x
Turbonilla striatula (Linnaeus, 1758)					x
Turritella turbona (Monterosato, 1877)										x
Venus verrucosa (Linnaeus,1758)	x		x		x	x	x
Vermetus triquetrus (Bivona Ant., 1832)		x
Vexillum (Pusia) ebenus (Lamarck, 1811)	x	x	x		x	x					x
Vexillum (Pusiolina) granum (Forbes, 1844) [ex Vexillum littorale]	x
Vexillum (Pusiolina) tricolor (Gmelin, 1790)	x	x	x		x	x	x	x	x	x
Vitreolina philippi (De Rayneval & Ponzi, 1854)					x				x
Weinkauffia turgidula (Forbes, 1844)				x				x
Williamia gussoni (Costa O.G., 1829)									x	x	x
